# Supplementary material for: Cannabigerol Alleviates Liver Damage in Metabolic Dysfunction-Associated Steatohepatitis Female Mice via Inhibition of Transforming Growth Factor Beta 1
Source: Nutrients. 2025 Apr 30;17(9):1524. doi: 10.3390/nu17091524 (PMC12073672; doi:10.3390/nu17091524)
Supplement: Supplementary file 1 [file nutrients-17-01524-s001.zip]

Archive with 1 entries (1 files):
- nutrients-3537032-supplementary.pdf
